# Supplementary material for: Extract of Indigofera spicata Exerts Antiproliferative Effects on Human Colorectal and Ovarian Carcinoma Cells
Source: Toxins (Basel). 2025 Aug 29;17(9):431. doi: 10.3390/toxins17090431 (PMC12474036; doi:10.3390/toxins17090431)
Supplement: Supplementary file 1 [file toxins-17-00431-s001.zip]

Archive with 2 entries (2 files):
- Figure S1_.pdf
- Figure S2_.pdf
